# Supplementary material for: Concerted Activity of IgG1 Antibodies and IL-4/IL-25-Dependent Effector Cells Trap Helminth Larvae in the Tissues following Vaccination with Defined Secreted Antigens, Providing Sterile Immunity to Challenge Infection
Source: PLoS Pathog. 2015 Mar 27;11(3):e1004676. doi: 10.1371/journal.ppat.1004676 (PMC4376884; doi:10.1371/journal.ppat.1004676)
Supplement: S1 Movie — Intra-vital imaging of duodenal vasculature in uninfected LysM-GFP mice (1 A) or mice infected with H. polygyrus 3 days earlier (1 B, C), following immunisation with PBS-alum (1 B) or H. polygyrus ES antigens in alum (1 C). Green Fluorescent Protein (GFP) is expressed under the LysM promoter in neutrophils and monocytes, Q-tracker 655 (red) was injected intravenously to stain vascular contents, and the images were captured at 890 nm at which wavelength collagen fibrils emit second harmonic blue fluorescence. Two-photon imaging is real-time with scale bar representing 50 μm. Note most blood myeloid cells transit the vasculature of uninfected mice very rapidly without interacting with the vascular endothelium (1 A) Following infection cells show significant endothelial adhesion and crawling (1 B); however, extravasation is limited. In contrast, mice immunised against HES show extensive cell arrest and extravasation (1 C), indicating that immunity overcomes parasite inhibition of tissue inflammation. Day 5 H. polygyrus larvae are enveloped by LysM-GFP + cells in the duodenal submucosa. Intra-vital imaging of day 5 post-infection H. polygyrus nematode larvae encysted in the duodenal submucosa, in LysM-GFP mice. Images were captured at 750nm at which wavelength the nematode larvae autofluoresce in the blue range; intravascular Q-tracker 655 (red) is also visible. Two-photon imaging is real-time with scale bar representing 50 μm. Images compare control mice receiving PBS-alum injections (D) with HES-immunized animals (E). In immune mice, GFP+ myeloid cells show more extensive envelopment of the larvae, which are still alive at this point but are constrained and impaired by the cellular infiltrate. Also, note leakage of intravascular Q-tracker 655 into the parasite tissue niche, suggesting the larvae is exposed to vascular contents (including IgG1 antibodies). (ZIP) [file ppat.1004676.s006.zip]

Archive with 3 entries (2 files):
- Hewitson-Supplemental Movie 1 (251014) (Converted).mov
- __MACOSX/
- __MACOSX/._Hewitson-Supplemental Movie 1 (251014) (Converted).mov
